# Supplementary material for: RadSed-INT: A Scenario-Aware Protocol for Radioactivity Assessment in Dynamic Beach Sediments
Source: Toxics. 2026 Jul 3;14(7):590. doi: 10.3390/toxics14070590 (PMC13417626; doi:10.3390/toxics14070590)
Supplement: Supplementary file 1 [file toxics-14-00590-s001.zip]

Archive with 21 entries (20 files):
- supplementary.tex
- supplementary.bbl
- radsed_int_v35.bib
- RadSed_INT_closure_example.csv
- RadSed_INT_mass_closure_template.py
- Definitions/
- Definitions/journalnames.tex
- Definitions/logo-mdpi-eps-converted-to.pdf
- Definitions/logo-mdpi.eps
- Definitions/logo-orcid.pdf
- Definitions/logo-updates.eps
- Definitions/mdpi.bst
- Definitions/mdpi.cls
- Definitions/mdpi_apacite.bst
- Definitions/mdpi_apacite.sty
- Definitions/mdpi_chicago.bst
- Definitions/logo-updates-eps-converted-to.pdf
- Definitions/toxics-logo-eps-converted-to.pdf
- Definitions/toxics-logo.eps
- toxics-4392362-supplementary_PROOFREAD.pdf
- toxics-4392362-supplementary_PROOFREAD.tex
