# Supplementary material for: RadSed-INT: A Scenario-Aware Protocol for Radioactivity Assessment in Dynamic Beach Sediments
Source: Toxics. 2026 Jul 3;14(7):590. doi: 10.3390/toxics14070590 (PMC13417626; doi:10.3390/toxics14070590)
Supplement: Supplementary file 1 [file toxics-14-00590-s001.zip › supplementary.tex]

\documentclass[11pt]{article}
\usepackage[margin=2.2cm]{geometry}
\usepackage{booktabs,tabularx,longtable,array,siunitx,natbib,hyperref,xurl,caption}
\hypersetup{hidelinks}
\captionsetup[table]{labelsep=period}
\newcolumntype{Y}{>{\begin{minipage}[t]{\hsize}\raggedright\arraybackslash\strut}X<{\strut\end{minipage}}}
\newcolumntype{P}[1]{>{\begin{minipage}[t]{#1}\raggedright\arraybackslash\strut}c<{\strut\end{minipage}}}
\newcommand{\Ra}{\ensuremath{^{226}\mathrm{Ra}}}
\newcommand{\Th}{\ensuremath{^{232}\mathrm{Th}}}
\newcommand{\Kforty}{\ensuremath{^{40}\mathrm{K}}}
\newcommand{\Cs}{\ensuremath{^{137}\mathrm{Cs}}}
\newcommand{\Pb}{\ensuremath{^{210}\mathrm{Pb}}}
\newcommand{\U}{\ensuremath{^{238}\mathrm{U}}}
\newcommand{\Rn}{\ensuremath{^{222}\mathrm{Rn}}}
\newcommand{\Tn}{\ensuremath{^{220}\mathrm{Rn}}}
\newcommand{\Bqkg}{\ensuremath{\mathrm{Bq\,kg^{-1}}}}
\newcommand{\mSv}{\ensuremath{\mathrm{mSv\,a^{-1}}}}
\newcommand{\ngyh}{\ensuremath{\mathrm{nGy\,h^{-1}}}}
\newcommand{\RadSed}{RadSed-INT}
\begin{document}
\begin{center}
{\Large Supplementary Material}\\[0.5em]
{\large RadSed-INT: A Scenario-Aware Protocol for Radioactivity Assessment in Dynamic Beach Sediments}\\[0.5em]
Sebastiano Ettore Spoto, Roberta Somma and Antonio Trifir\`o
\end{center}
\section*{Purpose and link with the main manuscript}
This Supplementary Material accompanies the main RadSed-INT manuscript. It is not a separate dataset and does not replace the core decision logic in the main text. Supplementary Table~S1 expands the notation table used in the Methods, Supplementary Table~S2 expands the scenario-centered regulatory translation matrix, Supplementary Table~S3 expands the confounder checklist, Supplementary Table~S4 lists HPGe correction and quality-assurance items, Supplementary Table~S5 summarizes closure-uncertainty propagation schemes, Supplementary Table~S6 provides the S4 artificial-radionuclide workflow and Supplementary Table~S7 lists Tier~4/Tier~5 investigation triggers, Supplementary Table~S8 provides standard grain-size equations, and Supplementary Table~S9 gives a minimal worked example for radiometric mass closure. These tables are intended as implementation aids and should be updated when a case study is applied under a specific jurisdiction, beach setting or laboratory quality system. References cited in the Supplementary Material are also included in the main manuscript reference list.

\section*{Extended notation}
{\small
\setlength{\tabcolsep}{3pt}
\renewcommand{\thetable}{S1}
\begin{longtable}{P{2.35cm}P{3.0cm}P{7.35cm}}
\caption{Extended notation used in RadSed-INT.}\\
\toprule
Symbol & Quantity & Use in the protocol \\
\midrule
\endfirsthead
\caption[]{Extended notation used in RadSed-INT (continued).}\\
\toprule
Symbol & Quantity & Use in the protocol \\
\midrule
\endhead
\midrule
\multicolumn{3}{r}{Continued on next page}\\
\midrule
\endfoot
\bottomrule
\endlastfoot
$C_j$ & activity concentration & Dry-mass activity concentration of radionuclide or decay-chain segment $j$, in Bq kg$^{-1}$. \\
$\mathbf{x}_h$ & horizontal position & Horizontal position on the beach surface; in transect designs it may be reduced to a cross-shore coordinate, with alongshore variability represented by replicated transects or explicit stratification. \\
$N^{net}_{\ell}$ & net peak area & Background-subtracted net peak area for gamma line $\ell$ used in HPGe activity estimation. \\
$t_c$, $m_{\rm dry}$ & live counting time and dry mass & Live counting time and dry sample mass used in the HPGe measurement model; counting time controls uncertainty and detection capability, not the physical activity concentration. \\
$\varepsilon_{\ell}$, $P_{\gamma,\ell}$ & efficiency and emission probability & Full-energy peak efficiency and photon emission probability per decay for gamma line $\ell$. \\
$F_{q,\ell}$ & correction factor & Multiplicative correction factor for an effect not already included in the net peak area or efficiency calibration. \\
$\mathbf{c}$, $\mathbf{V}$ & line-estimate vector and covariance & Vector of line-specific activity estimates and corresponding covariance matrix used in multi-line averaging. \\
$Q_j$, $\chi^2_\nu$ & line-consistency statistics & Covariant and diagonal diagnostic statistics for consistency among gamma-line estimates. \\
$u(X)$, $u^2(X)$ & standard uncertainty and variance & Standard uncertainty of $X$ and its variance, i.e., the squared standard uncertainty used in uncertainty propagation. \\
$\mathcal{A}$ & physical activity & Activity in Bq; used only where the physical decay rate of a quantity of material is needed. \\
$C_{A,j}$, $C_{B,j}$ & A/B results & Activity concentration measured in the primary analytical sample A and retained confirmatory sample B. \\
$w_i$ & grain-size mass fraction & Dry mass fraction of particle-size class $i$; $\sum_i w_i=1$. \\
$f_w$ & water fraction & Gravimetric water content or wet-mass fraction, kept distinct from $w_i$. \\
$F_{<63}$ & fine fraction & Dry mass fraction below 63 $\mu$m; used as mud/fine-particle descriptor and possible carrier proxy. \\
$f_{HM}$ & heavy-mineral fraction & Dry mass fraction of separated heavy minerals or heavy-mineral-rich material. \\
$f_{CaCO_3}$ & carbonate fraction & Carbonate or bioclastic dilution proxy, usually expressed as a mass fraction. \\
$z_{cs}$ & morphodynamic zone & Cross-shore or shoreface position used to separate sampling populations. \\
$\kappa$ & magnetic susceptibility & Rapid proxy for Fe--Ti minerals and related heavy-mineral sorting where applicable. \\
$D_{50}$ & median grain diameter & Sedimentological median grain size; not a dose quantity. \\
$C_{bj}^{meas}$, $C_{bj}^{pred}$ & measured and predicted bulk activity & Bulk activity concentration measured directly and reconstructed from grain-size fractions. \\
$EF_{ij}$, $RC_{ij}$ & enrichment and contribution & Fraction-specific enrichment factor and relative contribution to the reconstructed bulk activity. \\
$\zeta$ & depth coordinate & Vertical coordinate used for stratigraphic profiles, mini-cores and gamma attenuation with depth. \\
$M_z$, $\sigma_I$, $Sk_I$, $K_G$ & grain-size statistics & Folk--Ward mean size, sorting, skewness and kurtosis. \\
$\rho_s$ & matrix density & Density used for HPGe efficiency, attenuation or geometry transfer. \\
$\rho_d(\zeta)$ & dry bulk density & Dry bulk density in a vertical profile as a function of depth $\zeta$. \\
$\dot{D}_\gamma$ & absorbed dose rate & Outdoor gamma absorbed dose rate in air, generally in nGy h$^{-1}$. \\
$E^{\mathrm{ext}}_{s,site}$ & site-related external dose & Annual external effective dose for occupancy scenario $s$ calculated from the measured site sediment without background subtraction. \\
$\Delta E^{\mathrm{ext}}_{s}$ & incremental external dose & Annual external effective dose above a declared local/regional background or pre-intervention baseline. \\
$E^{\mathrm{tot}}_{s}$ & total pathway dose & Sum of external and triggered internal pathway doses for scenario $s$, when those pathways are explicitly assessed. \\
$E_{ref,s}$ & dose reference for comparison & Declared reference, investigation or screening level used for a specified SDI form; not a mathematical default. \\
$T_s$ & occupancy or scenario duration & Time basis for dose calculations; h a$^{-1}$ for annual estimates or event duration when explicitly stated. \\
$y^*$, $y^\#$ & characteristic limits & Decision threshold and detection limit in the radiometric characteristic-limits framework. \\
$SDI_{s,\mathrm{ext}}$, $SDI_{s,\mathrm{tot}}$ & Sediment Dose Index forms & External-only and total-pathway ratios between a declared dose quantity and the selected reference or investigation level. \\
$M_x$ & airborne mass concentration & Mass concentration of aerosol size fraction $x$ in kg m$^{-3}$; $x$ may denote inhalable, thoracic, respirable, particulate matter (PM)$_{10}$ or PM$_{2.5}$ material. \\
$BR_s$ & breathing rate & Scenario-specific breathing rate in m$^3$ h$^{-1}$ for inhalation-dose screening. \\
$C^{air}_{j,x}$ & air activity concentration & Activity concentration of radionuclide $j$ in airborne particle class $x$, in Bq m$^{-3}$. \\
$C_{x,j}$ & dust-fraction activity concentration & Activity concentration of radionuclide $j$ in aerosolizable or size-selected fraction $x$, in Bq kg$^{-1}$. \\
$\mathcal{I}_{j,res}$ & resuspendable inventory & Resuspendable surface inventory of radionuclide $j$, commonly in Bq m$^{-2}$. \\
$C_{j,ing}$ & ingestible-fraction activity & Activity concentration of radionuclide $j$ in the sediment fraction relevant to incidental ingestion. \\
$K_R$ & resuspension factor & Ratio between air activity concentration and resuspendable surface inventory; units are m$^{-1}$ when inventory is in Bq m$^{-2}$. \\
$E^{\mathrm{inh}}_{s,ann}$ & annual inhalation dose & Scenario-specific annual committed effective dose from inhalation of resuspended sediment particles when $T_s$ is annual occupancy. \\
$e^{inh}_{j,x}$ & inhalation dose coefficient & Committed effective dose per unit intake for radionuclide $j$ and particle/absorption class $x$, in Sv Bq$^{-1}$. \\
$M^{ing}_s$ & ingested sediment mass & Scenario-specific annual mass of incidentally ingested sediment, in kg a$^{-1}$. \\
$E^{\mathrm{ing}}_s$ & ingestion effective dose & Scenario-specific committed effective dose from incidental ingestion of sediment. \\
$E^{\mathrm{Rn/Tn}}_s$ & radon/thoron pathway dose & Scenario-specific dose term used only when radon/thoron exhalation or inhalation is explicitly triggered and quantified. \\
$e^{ing}_{j}$ & ingestion dose coefficient & Committed effective dose per unit intake by ingestion for radionuclide $j$, in Sv Bq$^{-1}$. \\
$A_{eff}$ & effective specific activity & Retained only where it is the conventional notation of a national construction-material index. \\
\end{longtable}
}

\clearpage
\section*{Extended regulatory translation matrix}
{\scriptsize
\setlength{\tabcolsep}{3pt}
\renewcommand{\thetable}{S2}
\begin{longtable}{P{2.0cm}P{2.4cm}P{3.0cm}P{3.1cm}}
\caption{Extended illustrative, non-binding, non-exhaustive and date-sensitive regulatory translation matrix. The table is a navigation aid only and must be updated against current primary legislation before application.}\\
\toprule
Jurisdiction & Main instruments or concepts & Relevant quantities & Protocol interpretation \\
\midrule
\endfirsthead
\caption[]{Extended illustrative regulatory translation matrix (continued).}\\
\toprule
Jurisdiction & Main instruments or concepts & Relevant quantities & Protocol interpretation \\
\midrule
\endhead
\midrule
\multicolumn{4}{r}{Continued on next page}\\
\midrule
\endfoot
\bottomrule
\endlastfoot
European Union & Basic Safety Standards and building-material provisions \citep{CouncilEU2013}; RP112 and International Atomic Energy Agency (IAEA) guidance \citep{EuropeanCommission1999,IAEA2021SRS117}. & Public dose reference level; activity concentration index $I=C_{Ra}/300+C_{Th}/200+C_K/3000$ for building materials. & S1 requires dose-based beach assessment. $I$ is applied only if the sediment becomes or enters a building/construction material. \\
Italy / EU example & D.Lgs. 101/2020 transposes the European Basic Safety Standards (BSS); NORM industries and clearance/exemption are treated in a dose and activity-concentration framework \citep{DLeg101_2020,Trevisi2023}. & NORM exemption/clearance and public/worker dose criteria; building-material index when relevant. & Useful European case study because it separates NORM work activities, residues and construction products from natural outdoor beaches. \\
Germany & Radiation protection framework for building products and natural radionuclides; German Federal Office for Radiation Protection (BfS) guidance on building-material radionuclides \citep{BfS2024}. & Activities of \Ra, \Th\ and \Kforty; activity concentration index; additional gamma dose from construction products. & Strong European example for S3. Not a direct S1 beach criterion. \\
United States & U.S. Nuclear Regulatory Commission (NRC) public-dose and license-termination criteria; U.S. Environmental Protection Agency (EPA) TENORM and Superfund risk-based tools \citep{NRC10CFR20,EPA2025TENORM,EPA_PRG}. & Public dose limit for licensed operations; 25 mrem a$^{-1}$ criterion for unrestricted release of licensed sites; TENORM definition; risk-based preliminary remediation goals (PRGs). & S1 uses background and dose context. S2/S4 require state/federal pathway-specific interpretation. No generic federal beach-specific NORM concentration limit is used here as a universal screening value. \\
Canada & Canadian NORM Guidelines and public dose concepts \citep{HealthCanada2011}. & 0.3 mSv a$^{-1}$ first investigation level for public exposure; 1 mSv a$^{-1}$ public dose limit in radiation protection contexts. & Good example of a tiered screening approach for NORM\@. Applicable to S2/S3 and to conservative S1 screening. \\
Australia & Australian Radiation Protection and Nuclear Safety Agency (ARPANSA) Radiation Protection Series (RPS) 15 and graded NORM approach \citep{ARPANSA2008}. & Optimization and dose-based management; public exposure around 1 mSv a$^{-1}$ as a reference context. & Especially relevant for mineral-sand provinces where heavy-mineral enrichment and industrial handling coexist. \\
Japan & Nuclear Regulation Authority (NRA) guideline for raw materials and products containing U or Th \citep{NRAJapan2009}; separate post-accident frameworks for artificial radionuclides. & U/Th raw material and product criteria; artificial radiocesium criteria in post-accident contexts. & NORM and post-accident radiocesium must be treated as separate modules. Do not transfer accident-derived waste criteria to natural beaches. \\
China & GB 6566 for radionuclides in building materials \citep{ChinaGB6566}; IAEA summaries of building-material control \citep{IAEA2021SRS117}. & Internal and external exposure indices for building materials; \Ra, \Th\ and \Kforty. & Primarily S3. For S1, use dose-based beach assessment and in situ measurements. \\
Russia & Effective specific activity for construction materials, e.g. $A_{eff}=A_{Ra}+1.3A_{Th}+0.09A_K$ in reported Russian practice \citep{Sidelnikova2016}. & Construction-material classes, commonly including 370, 740 and 1500 Bq kg$^{-1}$ effective-activity thresholds. & Useful alternative index-based system for S3. It should not be used as a universal criterion for beach sediment left in situ. \\
No beach-specific national criteria & International Atomic Energy Agency (IAEA) and International Commission on Radiological Protection (ICRP) principles of justification, optimization, reference levels and dose constraints \citep{IAEA2014GSRPart3,IAEA2022GSG17,ICRP2007,ICRP1999}. & Dose-based tiers; NORM screening at order-of-magnitude levels for planned-exposure control. & Apply the default tiered protocol defined in the main manuscript; document that tiers are screening criteria, not national law. \\
\end{longtable}
}

\clearpage
\section*{Extended confounder checklist}
\small
\renewcommand{\thetable}{S3}
\begin{longtable}{P{2.45cm}P{4.65cm}P{4.65cm}}
\caption{Extended environmental, geomorphic and methodological confounder checklist.}\\
\toprule
Factor & Effect on activity or dose-rate interpretation & Protocol response \\
\midrule
\endfirsthead
\caption[]{Extended environmental, geomorphic and methodological confounder checklist (continued).}\\
\toprule
Factor & Effect on activity or dose-rate interpretation & Protocol response \\
\midrule
\endhead
\midrule
\multicolumn{3}{r}{Continued on next page}\\
\midrule
\endfoot
\bottomrule
\endlastfoot
Rainfall and wet deposition & Temporary gamma increase from deposited radon progeny; increased moisture attenuates terrestrial gamma photons and changes density. & Avoid routine in situ surveys during or soon after rain; record rainfall for at least 72 h; if rainy-condition dose is relevant, treat it as a separate scenario. \\
Sediment moisture and pore water & Does not change dry-mass activity, but affects in situ dose rate, sample mass, density and gamma attenuation. & Report wet and dry mass, moisture and density; use dry-mass activities; apply geometry and self-attenuation corrections. \\
Wave climate and swash sorting & Size-density sorting can concentrate zircon, monazite, rutile, ilmenite and magnetite in thin layers or strandlines. & Record wave height, period and direction; repeat after storms; fractionate by size and density; do contact gamma scanning. \\
Tides and beach-face position & The active swash zone migrates during the tidal cycle; intertidal sediment may be recently reworked. & Sample within a defined tidal window; record tidal stage and morphological zone; compare equivalent zones through time. \\
Storms and overwash & Storm erosion can remove light minerals, expose lag deposits or bury enriched layers during recovery. & Include event-based pre/post-storm transects where feasible; distinguish transient veneer from persistent deposit using depth intervals. \\
Buried enriched layers & A high-activity unit below the present surface may contribute weakly to routine surface samples but become exposure-relevant after erosion, scraping or excavation. & Activate Tier 4 vertical mini-cores; report vertical ratios, activity-depth centroids and uncertainty-tested stratification. \\
Wind and aeolian winnowing & Dry backshore and dunes can accumulate heavy minerals or remove fines. & Record wind conditions and dune/backshore morphology; include dry beach and dune/berm zones where relevant. \\
Dust resuspension and aerosolizable fines & Fine, dry or mechanically disturbed sediment can generate inhalable, thoracic or respirable particles; dust composition may differ from bulk composition and create an inhalation pathway not represented by external gamma indices. & Activate Tier 5 only where aerosolization is plausible; measure fine/dust fraction activity, moisture, handling or wind conditions, particle-size convention, and airborne mass or dustiness. \\
River discharge and floods & New sediment pulses may change mineralogy, grain size, \Cs, \Pb\ and natural radionuclide signatures. & Treat river-influenced sectors as separate strata; record discharge/flood history; include upstream/provenance samples where possible. \\
Beach nourishment, dredging and grooming & Imported or mechanically mixed sand can reset the radiogeochemical baseline and destroy natural layering. & Record management history; sample before and after operations; treat nourished sectors separately from natural reference sectors. \\
Shells, carbonates and organic matter & Carbonates and shells may dilute U--Th-bearing heavy minerals; organic matter and Fe--Mn phases can bind surface-reactive radionuclides. & Report carbonate/shell fraction and loss-on-ignition where relevant; do not remove bioclasts unless the measurand is redefined. \\
Thin black-sand laminae & Semi-infinite homogeneous dose models may over- or under-estimate exposure if activity is concentrated in a veneer. & Use contact and 1 m measurements; micro-sample laminae separately; compare field dose with HPGe-derived dose. \\
Artificial radionuclides & \Cs, $^{134}$Cs, $^{60}$Co or $^{241}$Am may indicate fallout, accident influence or site contamination rather than NORM. & Apply artificial-radionuclide decision criteria; interpret in a separate regulatory module. \\
Detector geometry and background & Detector height, surface roughness, cosmic contribution and calibration can alter in situ dose rates. & Standardize height and integration time; measure local background; document calibration and uncertainty. \\
Radon/thoron exhalation & Exhalation may increase where Ra/Th-bearing minerals are present, but it is strongly controlled by moisture, porosity, permeability, tides, wind and chamber sealing. & Treat RAD7-type continuous alpha-spectrometric monitor measurements, or equivalent radon/thoron measurements, as ancillary pathway indicators; report chamber geometry, humidity control, background, integration time and flux model. \\
Sample processing & Loss of fines, rinsing, poor splitting and geometry mismatch can bias bulk--fraction closure. & Use mass recovery, dry-mass control, sealed geometries, replicate splits and the mass-closure statistic defined in the main manuscript. \\
A/B confirmatory sampling & A single sample can be analytically precise but non-confirmable if no retained confirmatory sample exists. & Archive the appropriate B state for anomalies and management decisions; evaluate duplicates with relative percent difference (RPD) and $Z_{AB}$. \\
\end{longtable}
\normalsize

\clearpage
\section*{HPGe correction and quality-assurance checklist}
\small
\renewcommand{\thetable}{S4}
\begin{longtable}{P{2.9cm}P{4.75cm}P{4.15cm}}
\caption{Minimum HPGe correction and quality-assurance items for sediment matrices and fractions.}\\
\toprule
Correction / issue & Minimum implementation requirement & Reporting item \\
\midrule
\endfirsthead
\caption[]{Minimum HPGe correction and quality-assurance items for sediment matrices and fractions (continued).}\\
\toprule
Correction / issue & Minimum implementation requirement & Reporting item \\
\midrule
\endhead
\midrule
\multicolumn{3}{r}{Continued on next page}\\
\midrule
\endfoot
\bottomrule
\endlastfoot
Efficiency transfer & Use a calibrated geometry or a validated efficiency-transfer method for the counted matrix, density and fill height. Quartz-rich, carbonate-rich and heavy-mineral-rich fractions should not be assumed equivalent unless density and attenuation effects are negligible. & Geometry, fill height, density, calibration source or transfer method, and uncertainty component. \\
Self-attenuation & Apply transmission, matrix-matched, Monte Carlo or validated empirical correction where photon attenuation differs from the calibration matrix. & Energy-specific attenuation correction and uncertainty. \\
$^{210}$Pb at 46.5 keV & Use matrix-specific self-absorption correction or equivalent matrix-matched calibration; build a thickness--density correction curve when density/fill height varies across fractions. & Correction curve, matrix range, calibration standard and acceptance criterion. \\
Coincidence summing & Evaluate only when source--detector distance, detector efficiency and cascade structure make summing relevant. Avoid close geometries for high-efficiency counting unless corrected. & Geometry, summing assessment/correction and whether the effect is included in efficiency calibration. \\
High count rate, dead time and pile-up & Control count-rate effects through geometry, reduced mass, increased source--detector distance, dilution or validated detector settings; shortening live time alone does not remove dead time or pile-up. & Dead-time range, pile-up check, geometry/dilution decision and recount criterion. \\
Line consistency & Compare multiple lines using the covariance-aware estimator in the main text where possible. & Line list, estimated activity per line, covariance assumptions and $Q_j$ or diagonal diagnostic. \\
Chain disequilibrium & Interpret gamma lines as decay-chain segments unless equilibrium is demonstrated. & Proxy lines, sealing date, ingrowth time, container type, and equilibrium acceptance criterion. \\
\end{longtable}
\normalsize

\section*{Closure uncertainty propagation schemes}
\small
\renewcommand{\thetable}{S5}
\begin{longtable}{P{2.6cm}P{4.3cm}P{4.9cm}}
\caption{Practical uncertainty propagation schemes for bulk--fraction closure.}\\
\toprule
Scheme & When applicable & Treatment in RadSed-INT \\
\midrule
\endfirsthead
\caption[]{Practical uncertainty propagation schemes for bulk--fraction closure (continued).}\\
\toprule
Scheme & When applicable & Treatment in RadSed-INT \\
\midrule
\endhead
\bottomrule
\endlastfoot
Independent-input scheme & Bulk and fractions are prepared, counted and calibrated independently, and mass-fraction errors are treated as independent approximations. & Use the diagonal form of $u^2(C^{pred}_{bj})$ and omit the covariance term in $Z_j$ only after this assumption is stated. \\
Shared-parameter scheme & Bulk and fractions share calibration curves, nuclear data, density correction, dry-mass normalization, sieving recovery or the compositional constraint $\sum_i w_i=1$. & Use $u^2(C^{pred}_{bj})=(\nabla C)^T\Sigma_x(\nabla C)$ and retain $-2\,\mathrm{cov}(C^{meas}_{bj},C^{pred}_{bj})$ in the closure statistic. \\
Bias check when covariance is ignored & Covariances are suspected but not quantifiable. & Report the diagonal $Z_j$ as a screening diagnostic, state that covariance may change its magnitude, and avoid regulatory conclusions based only on marginal failure of closure. \\
\end{longtable}
\normalsize

\section*{S4 artificial-radionuclide operation tree}
\small
\renewcommand{\thetable}{S6}
\begin{longtable}{P{2.5cm}P{3.5cm}P{4.95cm}}
\caption{Trigger-based operation tree for the S4 artificial-radionuclide module.}\\
\toprule
S4 branch & Typical trigger & Minimum response \\
\midrule
\endfirsthead
\caption[]{Trigger-based operation tree for the S4 artificial-radionuclide module (continued).}\\
\toprule
S4 branch & Typical trigger & Minimum response \\
\midrule
\endhead
\bottomrule
\endlastfoot
Fallout or accident gamma emitters & $^{137}$Cs, $^{134}$Cs, $^{60}$Co or $^{241}$Am above decision criteria or site-specific background. & Keep the artificial inventory separate from NORM dose indices; confirm line identity, map spatial pattern, and select a radionuclide- and context-specific regulatory pathway. \\
Discrete hot particles & Local contact anomaly, line inconsistency, or high count rate not represented by homogenized bulk. & Conduct particle screening, autoradiography or micro-sampling; assess contact/skin dose if local beta/gamma emission may dominate. \\
Non-gamma or weak-gamma nuclides & Suspected $^{90}$Sr, Pu isotopes, $^{210}$Po or other nuclides not resolved by routine HPGe. & Use radiochemical separation, beta counting, alpha spectrometry or mass-spectrometric methods as appropriate; do not infer absence from a gamma-only spectrum. \\
Industrial TENORM particles & Discrete mineral-processing residues, slag, scale, or anthropogenic black particles. & Treat as S4/S2 hybrid; document morphology, mineralogy and radionuclide suite; avoid classification by natural Ra--Th--K indices alone. \\
\end{longtable}
\normalsize

\section*{Tier 4 and Tier 5 investigation triggers}
\small
\renewcommand{\thetable}{S7}
\begin{longtable}{P{2.5cm}P{4.4cm}P{5.0cm}}
\caption{Illustrative trigger indicators for Tier~4 vertical radiostratigraphy and Tier~5 aeolian/inhalation assessment. These are protocol triggers, not regulatory limits.}\\
\toprule
Tier & Trigger indicator & Interpretation and action \\
\midrule
\endfirsthead
\caption[]{Illustrative trigger indicators for Tier~4 vertical radiostratigraphy and Tier~5 aeolian/inhalation assessment (continued).}\\
\toprule
Tier & Trigger indicator & Interpretation and action \\
\midrule
\endhead
\bottomrule
\endlastfoot
Tier 4 & $VR_{j,k}>2$ with an uncertainty-resolved contrast. & Moderate buried/surface enrichment trigger; repeat or confirm the depth interval and report uncertainty. \\
Tier 4 & $VR_{j,k}>5$, maximum activity below 5 cm, or activity centroid within the expected storm/grooming erosion depth. & Strong vertical investigation trigger; evaluate exposure after erosion, scraping, excavation or beach recovery. \\
Tier 4 & Field--laboratory mismatch between contact dose, 1 m dose and 0--5 cm HPGe result. & Investigate thin surface veneers, buried laminae, hot particles, moisture/attenuation effects or unrepresented material. \\
Tier 5 & Visible dust, dry erodible surface, stockpile, grooming, scraping, vehicle traffic or documented dust-generating operations. & Characterize airborne mass or dustiness; separate natural wind deflation from human disturbance. \\
Tier 5 & Aerosolizable or size-selected fraction enriched relative to bulk, for example $EF_x\geq 2$ as a screening indicator. & Measure activity in the relevant particle-size convention; do not substitute $<63\,\mu$m sediment for PM$_{10}$ without validation. \\
Tier 5 & Annual or event-based dust duration available from wind records or maintenance logs. & Use source-specific durations in $E^{inh}_{s,wind}$ and $E^{inh}_{s,work}$; report whether the dose is event-based or annualized. \\
\end{longtable}
\normalsize


\section*{Standard grain-size equations used as sedimentological covariates}
\small
\renewcommand{\thetable}{S8}
\begin{longtable}{P{3.2cm}P{5.0cm}P{4.0cm}}
\caption{Standard sedimentological equations used by RadSed-INT as explanatory covariates. These formulas are not new contributions of the protocol; they are provided here to make the sedimentological variables reproducible.}\\
\toprule
Quantity & Equation & Use in RadSed-INT \\
\midrule
\endfirsthead
\caption[]{Standard sedimentological equations used by RadSed-INT as explanatory covariates (continued).}\\
\toprule
Quantity & Equation & Use in RadSed-INT \\
\midrule
\endhead
\bottomrule
\endlastfoot
Krumbein phi scale & $\displaystyle \phi=-\log_2\left(\frac{d_g}{1~\mathrm{mm}}\right)$ & Converts grain diameter to the logarithmic sedimentological scale. \\
Folk--Ward mean size & $\displaystyle M_z=\frac{\phi_{16}+\phi_{50}+\phi_{84}}{3}$ & Central grain-size descriptor used as a physical covariate. \\
Inclusive graphic sorting & $\displaystyle \sigma_I=\frac{\phi_{84}-\phi_{16}}{4}+\frac{\phi_{95}-\phi_{5}}{6.6}$ & Describes hydraulic selection, mixing and potential concentration of dense minerals. \\
Inclusive graphic skewness & $\displaystyle Sk_I=\frac{\phi_{16}+\phi_{84}-2\phi_{50}}{2(\phi_{84}-\phi_{16})}+\frac{\phi_{5}+\phi_{95}-2\phi_{50}}{2(\phi_{95}-\phi_{5})}$ & Identifies fine or coarse tails, veneers, lag deposits and mixed populations. \\
Graphic kurtosis & $\displaystyle K_G=\frac{\phi_{95}-\phi_{5}}{2.44(\phi_{75}-\phi_{25})}$ & Describes concentration of the grain-size distribution and tail behavior. \\
\end{longtable}
\normalsize

\section*{Minimal worked example for radiometric mass closure}
\small
\renewcommand{\thetable}{S9}
\begin{longtable}{P{3.0cm}P{2.0cm}P{2.0cm}P{2.0cm}P{3.0cm}}
\caption{Synthetic worked example showing how a bulk activity concentration can be reconstructed from grain-size fractions. The numbers are illustrative and do not represent a field dataset.}\\
\toprule
Fraction & $w_i$ & $u(w_i)$ & $C_{ij}$ (Bq kg$^{-1}$) & Contribution $w_i C_{ij}$ \\
\midrule
\endfirsthead
\caption[]{Synthetic worked example showing bulk--fraction closure (continued).}\\
\toprule
Fraction & $w_i$ & $u(w_i)$ & $C_{ij}$ (Bq kg$^{-1}$) & Contribution $w_i C_{ij}$ \\
\midrule
\endhead
\bottomrule
\endlastfoot
$<63~\mu$m & 0.10 & 0.005 & $220\pm20$ & 22.0 \\
63--125 $\mu$m & 0.20 & 0.008 & $120\pm10$ & 24.0 \\
125--250 $\mu$m & 0.35 & 0.010 & $90\pm8$ & 31.5 \\
250--500 $\mu$m & 0.25 & 0.009 & $70\pm7$ & 17.5 \\
500--2000 $\mu$m & 0.10 & 0.005 & $50\pm6$ & 5.0 \\
\midrule
Mass-weighted prediction & $\sum_i w_i=1.00$ & -- & -- & $C^{pred}_{bj}=100.0$ \\
Measured bulk & -- & -- & $C^{meas}_{bj}=101\pm6$ & -- \\
Closure diagnostic & -- & -- & -- & $Z_j=(101-100)/\sqrt{6^2+4.8^2}=0.13$ \\
\end{longtable}
\normalsize

For this illustrative example, the diagonal approximation gives $u(C^{pred}_{bj})\approx4.8~\mathrm{Bq~kg^{-1}}$ and the closure statistic is far below a typical warning threshold such as $|Z_j|=2$. In a real application, shared calibration, density, dry-mass normalization and compositional constraints may introduce covariances; in that case, the covariance-aware form of the closure statistic in the main manuscript should be used. A simple machine-readable CSV template and Python script are provided as Supplementary Files S1 and S2 for transparent implementation of the same calculation.

\bibliographystyle{plainnat}
\bibliography{radsed_int_v35}
\end{document}
