# Supplementary material for: RadSed-INT: A Scenario-Aware Protocol for Radioactivity Assessment in Dynamic Beach Sediments
Source: Toxics. 2026 Jul 3;14(7):590. doi: 10.3390/toxics14070590 (PMC13417626; doi:10.3390/toxics14070590)
Supplement: Supplementary file 1 [file toxics-14-00590-s001.zip › supplementary.bbl]

\begin{thebibliography}{18}
\providecommand{\natexlab}[1]{#1}
\providecommand{\url}[1]{\texttt{#1}}
\expandafter\ifx\csname urlstyle\endcsname\relax
  \providecommand{\doi}[1]{doi: #1}\else
  \providecommand{\doi}{doi: \begingroup \urlstyle{rm}\Url}\fi

\bibitem[{Australian Radiation Protection and Nuclear Safety
  Agency}(2008)]{ARPANSA2008}
{Australian Radiation Protection and Nuclear Safety Agency}.
\newblock Safety guide: Management of naturally occurring radioactive material
  (norm). radiation protection series no. 15.
\newblock ARPANSA, Yallambie, 2008.
\newblock URL
  \url{https://www.arpansa.gov.au/sites/default/files/legacy/pubs/rps/rps15.pdf}.
\newblock Available online:
  \url{https://www.arpansa.gov.au/sites/default/files/legacy/pubs/rps/rps15.pdf}
  (accessed on 19 May 2026).

\bibitem[{Bundesamt f\"ur Strahlenschutz}(2024)]{BfS2024}
{Bundesamt f\"ur Strahlenschutz}.
\newblock Natural radionuclides in building materials.
\newblock Federal Office for Radiation Protection, Germany, 2024.
\newblock URL
  \url{https://www.bfs.de/EN/topics/ion/environment/building-materials/radionuclides/radionuclides.html}.
\newblock Available online:
  \url{https://www.bfs.de/EN/topics/ion/environment/building-materials/radionuclides/radionuclides.html}
  (accessed on 19 May 2026).

\bibitem[{Council of the European Union}(2013)]{CouncilEU2013}
{Council of the European Union}.
\newblock Council directive 2013/59/euratom of 5 december 2013 laying down
  basic safety standards for protection against the dangers arising from
  exposure to ionising radiation.
\newblock Official Journal of the European Union L 13, 17 January 2014, 2013.
\newblock URL
  \url{https://eur-lex.europa.eu/legal-content/EN/TXT/?uri=CELEX:32013L0059}.
\newblock Available online:
  \url{https://eur-lex.europa.eu/legal-content/EN/TXT/?uri=CELEX:32013L0059}
  (accessed on 19 May 2026).

\bibitem[{European Commission}(1999)]{EuropeanCommission1999}
{European Commission}.
\newblock Radiological protection principles concerning the natural
  radioactivity of building materials. radiation protection 112.
\newblock Directorate-General for Energy, 1999.
\newblock URL
  \url{https://energy.ec.europa.eu/publications/radiological-protection-principles-concerning-natural-radioactivity-building-materials-rp-112_en}.
\newblock Available online:
  \url{https://energy.ec.europa.eu/publications/radiological-protection-principles-concerning-natural-radioactivity-building-materials-rp-112_en}
  (accessed on 19 May 2026).

\bibitem[{Health Canada}(2011)]{HealthCanada2011}
{Health Canada}.
\newblock Canadian guidelines for the management of naturally occurring
  radioactive materials (norm).
\newblock Prepared by the Canadian NORM Working Group of the Federal Provincial
  Territorial Radiation Protection Committee, 2011.
\newblock URL
  \url{https://www.canada.ca/en/health-canada/services/publications/health-risks-safety/canadian-guidelines-management-naturally-occurring-radioactive-materials.html}.
\newblock Available online:
  \url{https://www.canada.ca/en/health-canada/services/publications/health-risks-safety/canadian-guidelines-management-naturally-occurring-radioactive-materials.html}
  (accessed on 19 May 2026).

\bibitem[{International Atomic Energy Agency}(2014)]{IAEA2014GSRPart3}
{International Atomic Energy Agency}.
\newblock Radiation protection and safety of radiation sources: International
  basic safety standards. general safety requirements part 3.
\newblock IAEA Safety Standards Series No. GSR Part 3, International Atomic
  Energy Agency, Vienna, 2014.
\newblock URL
  \url{https://www-pub.iaea.org/MTCD/Publications/PDF/Pub1578_web-57265295.pdf}.
\newblock Available online:
  \url{https://www-pub.iaea.org/MTCD/Publications/PDF/Pub1578_web-57265295.pdf}
  (accessed on 19 May 2026).

\bibitem[{International Atomic Energy
  Agency}(2023{\natexlab{a}})]{IAEA2021SRS117}
{International Atomic Energy Agency}.
\newblock Regulatory control of exposure due to radionuclides in building and
  construction materials. safety reports series no. 117.
\newblock International Atomic Energy Agency, Vienna, 2023{\natexlab{a}}.
\newblock URL
  \url{https://www-pub.iaea.org/MTCD/Publications/PDF/PUB1992_web.pdf}.
\newblock Available online:
  \url{https://www-pub.iaea.org/MTCD/Publications/PDF/PUB1992_web.pdf}
  (accessed on 19 May 2026).

\bibitem[{International Atomic Energy
  Agency}(2023{\natexlab{b}})]{IAEA2022GSG17}
{International Atomic Energy Agency}.
\newblock Application of the concept of exemption. general safety guide no.
  gsg-17.
\newblock International Atomic Energy Agency, Vienna, 2023{\natexlab{b}}.
\newblock URL
  \url{https://www-pub.iaea.org/MTCD/Publications/PDF/PUB2060_web.pdf}.
\newblock Available online:
  \url{https://www-pub.iaea.org/MTCD/Publications/PDF/PUB2060_web.pdf}
  (accessed on 19 May 2026).

\bibitem[{International Commission on Radiological Protection}(1999)]{ICRP1999}
{International Commission on Radiological Protection}.
\newblock Protection of the public in situations of prolonged radiation
  exposure.
\newblock ICRP Publication 82, Annals of the ICRP 29(1--2), 1999.

\bibitem[{International Commission on Radiological Protection}(2007)]{ICRP2007}
{International Commission on Radiological Protection}.
\newblock The 2007 recommendations of the international commission on
  radiological protection.
\newblock ICRP Publication 103, Annals of the ICRP 37(2--4), 2007.

\bibitem[{Nuclear Regulation Authority of Japan}(2009)]{NRAJapan2009}
{Nuclear Regulation Authority of Japan}.
\newblock Guideline for ensuring safety of raw materials and products
  containing uranium or thorium.
\newblock Former MEXT guideline, Japan, 2009.
\newblock URL \url{https://www.nra.go.jp/data/000034146.pdf}.
\newblock Available online: \url{https://www.nra.go.jp/data/000034146.pdf}
  (accessed on 19 May 2026).

\bibitem[{Repubblica Italiana}(2020)]{DLeg101_2020}
{Repubblica Italiana}.
\newblock Decreto legislativo 31 luglio 2020, n. 101. attuazione della
  direttiva 2013/59/euratom, che stabilisce norme fondamentali di sicurezza
  relative alla protezione contro i pericoli derivanti dall'esposizione alle
  radiazioni ionizzanti.
\newblock Gazzetta Ufficiale della Repubblica Italiana, Rome, 2020.
\newblock URL
  \url{https://www.normattiva.it/uri-res/N2Ls?urn:nir:stato:decreto.legislativo:2020;101!vig=}.
\newblock Available online:
  \url{https://www.normattiva.it/uri-res/N2Ls?urn:nir:stato:decreto.legislativo:2020;101!vig=}
  (accessed on 28 May 2026).

\bibitem[Sidelnikova et~al.(2016)Sidelnikova, Khorzova, and
  Sidyakin]{Sidelnikova2016}
O.~P. Sidelnikova, L.~I. Khorzova, and P.~A. Sidyakin.
\newblock Radiation-related hygienic assessment of construction materials in
  urbanized complexes in the volgograd region.
\newblock \emph{Spatium}, 36:\penalty0 46--54, 2016.
\newblock \doi{10.2298/SPAT1636046S}.

\bibitem[{Standardization Administration of China}(2010)]{ChinaGB6566}
{Standardization Administration of China}.
\newblock Gb 6566-2010: Limits of radionuclides in building materials.
\newblock National Standard of the People's Republic of China, 2010.
\newblock URL
  \url{https://openstd.samr.gov.cn/bzgk/std/newGbInfo?hcno=254CCB9E2333A1803914C70A5B2EBECB}.
\newblock Available online:
  \url{https://openstd.samr.gov.cn/bzgk/std/newGbInfo?hcno=254CCB9E2333A1803914C70A5B2EBECB}
  (accessed on 19 May 2026).

\bibitem[Trevisi et~al.(2023)Trevisi, Ampollini, Bogi, Bucci, Caldognetto,
  La~Verde, Leonardi, Luzzi, Nuccetelli, Peroni, Picciolo, Pratesi, Trotti,
  Ugolini, Venoso, and Pugliese]{Trevisi2023}
R.~Trevisi, M.~Ampollini, A.~Bogi, S.~Bucci, E.~Caldognetto, G.~La~Verde,
  F.~Leonardi, L.~Luzzi, C.~Nuccetelli, I.~Peroni, F.~Picciolo, G.~Pratesi,
  F.~Trotti, R.~Ugolini, G.~Venoso, and M.~Pugliese.
\newblock Radiological protection in industries involving norm: A (graded)
  methodological approach to characterize the exposure situations.
\newblock \emph{Atmosphere}, 14\penalty0 (4):\penalty0 635, 2023.
\newblock \doi{10.3390/atmos14040635}.

\bibitem[{United States Environmental Protection Agency}(2025)]{EPA2025TENORM}
{United States Environmental Protection Agency}.
\newblock Technologically enhanced naturally occurring radioactive materials
  (tenorm).
\newblock EPA radiation protection information, 2025.
\newblock URL
  \url{https://www.epa.gov/radiation/technologically-enhanced-naturally-occurring-radioactive-materials-tenorm}.
\newblock Available online:
  \url{https://www.epa.gov/radiation/technologically-enhanced-naturally-occurring-radioactive-materials-tenorm}
  (accessed on 19 May 2026).

\bibitem[{United States Environmental Protection Agency}(2026)]{EPA_PRG}
{United States Environmental Protection Agency}.
\newblock Radionuclide preliminary remediation goals for superfund.
\newblock EPA PRG calculator and user guidance, 2026.
\newblock URL \url{https://epa-prgs.ornl.gov/radionuclides/}.
\newblock Available online: \url{https://epa-prgs.ornl.gov/radionuclides/}
  (accessed on 19 May 2026).

\bibitem[{United States Nuclear Regulatory Commission}(2026)]{NRC10CFR20}
{United States Nuclear Regulatory Commission}.
\newblock 10 cfr part 20 -- standards for protection against radiation.
\newblock Electronic Code of Federal Regulations, 2026.
\newblock URL \url{https://www.ecfr.gov/current/title-10/chapter-I/part-20}.
\newblock Available online:
  \url{https://www.ecfr.gov/current/title-10/chapter-I/part-20} (accessed on 19
  May 2026).

\end{thebibliography}
