# Supplementary material for: RadSed-INT: A Scenario-Aware Protocol for Radioactivity Assessment in Dynamic Beach Sediments
Source: Toxics. 2026 Jul 3;14(7):590. doi: 10.3390/toxics14070590 (PMC13417626; doi:10.3390/toxics14070590)
Supplement: Supplementary file 1 [file toxics-14-00590-s001.zip › radsed_int_v35.bib]

@article{AbdelKarim2016,
  author = {Abdel-Karim, A. A. M. and Zaid, S. M. and Moustafa, M. I. and Barakat, M. G. and Philip, G.},
  title = {Mineralogy, chemistry and radioactivity of the heavy minerals in the black sands, along the northern coast of Egypt},
  journal = {Journal of African Earth Sciences},
  year = {2016},
  volume = {123},
  pages = {10--20},
  doi = {10.1016/j.jafrearsci.2016.07.005}
}

@book{Aitchison1986,
  author = {Aitchison, J.},
  title = {The Statistical Analysis of Compositional Data},
  publisher = {Chapman and Hall},
  address = {London},
  year = {1986},
  doi = {10.1007/978-94-009-4109-0}
}

@article{Alam1999,
  author = {Alam, M. N. and Chowdhury, M. I. and Kamal, M. and Ghose, S. and Islam, M. N. and Mustafa, M. N. and Miah, M. M. H. and Ansary, M. M.},
  title = {The $^{226}$Ra, $^{232}$Th and $^{40}$K activities in beach sand minerals and beach soils of Cox's Bazar, Bangladesh},
  journal = {Journal of Environmental Radioactivity},
  year = {1999},
  volume = {46},
  number = {2},
  pages = {243--250},
  doi = {10.1016/S0265-931X(98)00143-X}
}

@article{AlencarFreitas2005,
  author = {Alencar, A. S. and Freitas, A. C.},
  title = {Reference levels of natural radioactivity for the beach sands in a Brazilian southeastern coastal region},
  journal = {Radiation Measurements},
  year = {2005},
  volume = {40},
  number = {1},
  pages = {76--83},
  doi = {10.1016/j.radmeas.2004.08.003}
}

@article{Anjos2006,
  author = {Anjos, R. M. and Veiga, R. and Macario, K. and Carvalho, C. and Sanches, N. and Bastos, J. and Gomes, P. R. S.},
  title = {Radiometric analysis of Quaternary deposits from the southeastern Brazilian coast},
  journal = {Marine Geology},
  year = {2006},
  volume = {229},
  number = {1--2},
  pages = {29--43},
  doi = {10.1016/j.margeo.2006.03.001}
}

@misc{ARPANSA2008,
  author = {{Australian Radiation Protection and Nuclear Safety Agency}},
  title = {Safety Guide: Management of Naturally Occurring Radioactive Material (NORM). Radiation Protection Series No. 15},
  year = {2008},
  howpublished = {ARPANSA, Yallambie},
  url = {https://www.arpansa.gov.au/sites/default/files/legacy/pubs/rps/rps15.pdf},
  note = {Available online: \url{https://www.arpansa.gov.au/sites/default/files/legacy/pubs/rps/rps15.pdf} (accessed on 19 May 2026).}
}

@article{BlottPye2001,
  author = {Blott, S. J. and Pye, K.},
  title = {GRADISTAT: a grain size distribution and statistics package for the analysis of unconsolidated sediments},
  journal = {Earth Surface Processes and Landforms},
  year = {2001},
  volume = {26},
  number = {11},
  pages = {1237--1248},
  doi = {10.1002/esp.261}
}

@misc{BfS2024,
  author = {{Bundesamt f\"ur Strahlenschutz}},
  title = {Natural radionuclides in building materials},
  year = {2024},
  howpublished = {Federal Office for Radiation Protection, Germany},
  url = {https://www.bfs.de/EN/topics/ion/environment/building-materials/radionuclides/radionuclides.html},
  note = {Available online: \url{https://www.bfs.de/EN/topics/ion/environment/building-materials/radionuclides/radionuclides.html} (accessed on 19 May 2026).}
}

@article{Caridi2021Beach,
  author = {Caridi, F. and Paladini, G. and Venuti, V. and Crupi, V. and Procopio, S. and Belvedere, A. and D'Agostino, M. and Faggio, G. and Grillo, R. and Marguccio, S. and others},
  title = {Radioactivity, metals pollution and mineralogy assessment of a beach stretch from the Ionian coast of Calabria (Southern Italy)},
  journal = {International Journal of Environmental Research and Public Health},
  year = {2021},
  volume = {18},
  number = {22},
  pages = {12147},
  doi = {10.3390/ijerph182212147}
}

@article{Caridi2021River,
  author = {Caridi, F. and Di Bella, M. and Sabatino, G. and Belmusto, G. and Fede, M. R. and Romano, D. and Italiano, F. and Mottese, A. F.},
  title = {Assessment of natural radioactivity and radiological risks in river sediments from Calabria (Southern Italy)},
  journal = {Applied Sciences},
  year = {2021},
  volume = {11},
  number = {4},
  pages = {1729},
  doi = {10.3390/app11041729}
}

@article{Caridi2022Gulf,
  author = {Caridi, F. and Spoto, S. E. and Paladini, G. and Venuti, V. and Crupi, V. and Ricca, M. and Majolino, D.},
  title = {Natural radioactivity content and mineralogical composition of beach sands from the Gulf of Squillace, Southern Italy: a case study},
  journal = {Atti della Accademia Peloritana dei Pericolanti. Classe di Scienze Fisiche, Matematiche e Naturali},
  year = {2022},
  volume = {100},
  number = {2},
  pages = {A11},
  doi = {10.1478/AAPP.1002A11}
}

@misc{ChinaGB6566,
  author = {{Standardization Administration of China}},
  title = {GB 6566-2010: Limits of radionuclides in building materials},
  year = {2010},
  howpublished = {National Standard of the People's Republic of China},
  url = {https://openstd.samr.gov.cn/bzgk/std/newGbInfo?hcno=254CCB9E2333A1803914C70A5B2EBECB},
  note = {Available online: \url{https://openstd.samr.gov.cn/bzgk/std/newGbInfo?hcno=254CCB9E2333A1803914C70A5B2EBECB} (accessed on 19 May 2026).}
}

@misc{CouncilEU2013,
  author = {{Council of the European Union}},
  title = {Council Directive 2013/59/Euratom of 5 December 2013 laying down basic safety standards for protection against the dangers arising from exposure to ionising radiation},
  year = {2013},
  howpublished = {Official Journal of the European Union L 13, 17 January 2014},
  url = {https://eur-lex.europa.eu/legal-content/EN/TXT/?uri=CELEX:32013L0059},
  note = {Available online: \url{https://eur-lex.europa.eu/legal-content/EN/TXT/?uri=CELEX:32013L0059} (accessed on 19 May 2026).}
}

@article{Currie1968,
  author = {Currie, L. A.},
  title = {Limits for qualitative detection and quantitative determination: application to radiochemistry},
  journal = {Analytical Chemistry},
  year = {1968},
  volume = {40},
  number = {3},
  pages = {586--593},
  doi = {10.1021/ac60259a007}
}

@article{Cutshall1983,
  author = {Cutshall, N. H. and Larsen, I. L. and Olsen, C. R.},
  title = {Direct analysis of $^{210}$Pb in sediment samples: self-absorption corrections},
  journal = {Nuclear Instruments and Methods in Physics Research},
  year = {1983},
  volume = {206},
  number = {1-2},
  pages = {309--312},
  doi = {10.1016/0167-5087(83)91273-5}
}

@book{DebertinHelmer1988,
  author = {Debertin, K. and Helmer, R. G.},
  title = {Gamma- and X-Ray Spectrometry with Semiconductor Detectors},
  publisher = {North-Holland},
  address = {Amsterdam},
  year = {1988}
}

@article{DeMeijer2001,
  author = {de Meijer, R. J. and James, I. R. and Jennings, P. J. and Koeyers, J. E.},
  title = {Cluster analysis of radionuclide concentrations in beach sand},
  journal = {Applied Radiation and Isotopes},
  year = {2001},
  volume = {54},
  number = {3},
  pages = {535--542},
  doi = {10.1016/S0969-8043(00)00196-2}
}

@misc{EPA2025TENORM,
  author = {{United States Environmental Protection Agency}},
  title = {Technologically Enhanced Naturally Occurring Radioactive Materials (TENORM)},
  year = {2025},
  howpublished = {EPA radiation protection information},
  url = {https://www.epa.gov/radiation/technologically-enhanced-naturally-occurring-radioactive-materials-tenorm},
  note = {Available online: \url{https://www.epa.gov/radiation/technologically-enhanced-naturally-occurring-radioactive-materials-tenorm} (accessed on 19 May 2026).}
}

@misc{EPA_PRG,
  author = {{United States Environmental Protection Agency}},
  title = {Radionuclide Preliminary Remediation Goals for Superfund},
  year = {2026},
  howpublished = {EPA PRG calculator and user guidance},
  url = {https://epa-prgs.ornl.gov/radionuclides/},
  note = {Available online: \url{https://epa-prgs.ornl.gov/radionuclides/} (accessed on 19 May 2026).}
}

@misc{EuropeanCommission1999,
  author = {{European Commission}},
  title = {Radiological protection principles concerning the natural radioactivity of building materials. Radiation Protection 112},
  year = {1999},
  howpublished = {Directorate-General for Energy},
  url = {https://energy.ec.europa.eu/publications/radiological-protection-principles-concerning-natural-radioactivity-building-materials-rp-112_en},
  note = {Available online: \url{https://energy.ec.europa.eu/publications/radiological-protection-principles-concerning-natural-radioactivity-building-materials-rp-112_en} (accessed on 19 May 2026).}
}

@misc{Emsbo2016,
  author = {Van Gosen, B. S. and Fey, D. L. and Shah, A. K. and Verplanck, P. L. and Hoefen, T. M.},
  title = {Deposit model for heavy-mineral sands in coastal environments},
  year = {2014},
  howpublished = {U.S. Geological Survey Scientific Investigations Report 2010--5070--L, 51 p.},
  doi = {10.3133/sir20105070L}
}

@article{FolkWard1957,
  author = {Folk, R. L. and Ward, W. C.},
  title = {Brazos River bar: a study in the significance of grain size parameters},
  journal = {Journal of Sedimentary Petrology},
  year = {1957},
  volume = {27},
  number = {1},
  pages = {3--26},
  doi = {10.1306/74D70646-2B21-11D7-8648000102C1865D}
}

@article{FreitasAlencar2004,
  author = {Freitas, A. C. and Alencar, A. S.},
  title = {Gamma dose rates and distribution of natural radionuclides in sand beaches--Ilha Grande, Southeastern Brazil},
  journal = {Journal of Environmental Radioactivity},
  year = {2004},
  volume = {75},
  number = {2},
  pages = {211--223},
  doi = {10.1016/j.jenvrad.2004.01.002}
}

@book{Gilmore2008,
  author = {Gilmore, G.},
  title = {Practical Gamma-ray Spectrometry},
  edition = {2nd},
  publisher = {Wiley},
  address = {Chichester},
  year = {2008},
  doi = {10.1002/9780470861981}
}

@misc{HealthCanada2011,
  author = {{Health Canada}},
  title = {Canadian Guidelines for the Management of Naturally Occurring Radioactive Materials (NORM)},
  year = {2011},
  howpublished = {Prepared by the Canadian NORM Working Group of the Federal Provincial Territorial Radiation Protection Committee},
  url = {https://www.canada.ca/en/health-canada/services/publications/health-risks-safety/canadian-guidelines-management-naturally-occurring-radioactive-materials.html},
  note = {Available online: \url{https://www.canada.ca/en/health-canada/services/publications/health-risks-safety/canadian-guidelines-management-naturally-occurring-radioactive-materials.html} (accessed on 19 May 2026).}
}

@misc{IAEA1989TRS295,
  author = {{International Atomic Energy Agency}},
  title = {Measurement of Radionuclides in Food and the Environment: A Guidebook. Technical Reports Series No. 295},
  year = {1989},
  howpublished = {International Atomic Energy Agency, Vienna},
  url = {https://www-pub.iaea.org/MTCD/Publications/PDF/trs295_web.pdf},
  note = {Available online: \url{https://www-pub.iaea.org/MTCD/Publications/PDF/trs295_web.pdf} (accessed on 19 May 2026).}
}

@misc{IAEA2004RSG17,
  author = {{International Atomic Energy Agency}},
  title = {Application of the Concepts of Exclusion, Exemption and Clearance. Safety Standards Series No. RS-G-1.7},
  year = {2004},
  howpublished = {International Atomic Energy Agency, Vienna},
  url = {https://www-pub.iaea.org/MTCD/Publications/PDF/Pub1202_web.pdf},
  note = {Superseded, but historically important. Available online: \url{https://www-pub.iaea.org/MTCD/Publications/PDF/Pub1202_web.pdf} (accessed on 19 May 2026).}
}

@misc{IAEA2014GSRPart3,
  author = {{International Atomic Energy Agency}},
  title = {Radiation Protection and Safety of Radiation Sources: International Basic Safety Standards. General Safety Requirements Part 3},
  year = {2014},
  howpublished = {IAEA Safety Standards Series No. GSR Part 3, International Atomic Energy Agency, Vienna},
  url = {https://www-pub.iaea.org/MTCD/Publications/PDF/Pub1578_web-57265295.pdf},
  doi = {10.61092/iaea.u2pu-60vm},
  note = {Available online: \url{https://www-pub.iaea.org/MTCD/Publications/PDF/Pub1578_web-57265295.pdf} (accessed on 19 May 2026).}
}

@misc{IAEA2021SRS117,
  author = {{International Atomic Energy Agency}},
  title = {Regulatory Control of Exposure Due to Radionuclides in Building and Construction Materials. Safety Reports Series No. 117},
  year = {2023},
  howpublished = {International Atomic Energy Agency, Vienna},
  url = {https://www-pub.iaea.org/MTCD/Publications/PDF/PUB1992_web.pdf},
  note = {Available online: \url{https://www-pub.iaea.org/MTCD/Publications/PDF/PUB1992_web.pdf} (accessed on 19 May 2026).}
}

@misc{IAEA2022GSG17,
  author = {{International Atomic Energy Agency}},
  title = {Application of the Concept of Exemption. General Safety Guide No. GSG-17},
  year = {2023},
  howpublished = {International Atomic Energy Agency, Vienna},
  url = {https://www-pub.iaea.org/MTCD/Publications/PDF/PUB2060_web.pdf},
  note = {Available online: \url{https://www-pub.iaea.org/MTCD/Publications/PDF/PUB2060_web.pdf} (accessed on 19 May 2026).}
}

@misc{ICRP2007,
  author = {{International Commission on Radiological Protection}},
  title = {The 2007 Recommendations of the International Commission on Radiological Protection},
  year = {2007},
  howpublished = {ICRP Publication 103, Annals of the ICRP 37(2--4)},
  doi = {10.1016/j.icrp.2007.10.003}
}

@misc{ICRP1999,
  author = {{International Commission on Radiological Protection}},
  title = {Protection of the Public in Situations of Prolonged Radiation Exposure},
  year = {1999},
  howpublished = {ICRP Publication 82, Annals of the ICRP 29(1--2)},
  doi = {10.1016/S0146-6453(00)00009-9}
}

@misc{ICRP2019NORM,
  author = {{International Commission on Radiological Protection}},
  title = {Radiological Protection from Naturally Occurring Radioactive Material (NORM) in Industrial Processes},
  year = {2019},
  howpublished = {ICRP Publication 142, Annals of the ICRP 48(4)},
  doi = {10.1177/0146645319874589}
}

@misc{ISO17892_2016,
  author = {{International Organization for Standardization}},
  title = {ISO 17892-4:2016. Geotechnical investigation and testing -- Laboratory testing of soil -- Part 4: Determination of particle size distribution},
  year = {2016},
  howpublished = {ISO, Geneva},
  url = {https://www.iso.org/standard/55246.html},
  note = {Available online: \url{https://www.iso.org/standard/55246.html} (accessed on 19 May 2026).}
}

@misc{ISO11929_2025,
  author = {{International Organization for Standardization}},
  title = {ISO 11929-1:2025. Determination of the characteristic limits (decision threshold, detection limit and limits of the coverage interval) for measurements of ionizing radiation -- Fundamentals and application -- Part 1: Elementary applications},
  year = {2025},
  howpublished = {ISO, Geneva},
  url = {https://www.iso.org/standard/90839.html},
  note = {Available online: \url{https://www.iso.org/standard/90839.html} (accessed on 28 May 2026).}
}


@misc{JCGM2008GUM,
  author = {{Joint Committee for Guides in Metrology}},
  title = {Evaluation of Measurement Data -- Guide to the Expression of Uncertainty in Measurement},
  year = {2008},
  howpublished = {JCGM 100:2008, BIPM, S\`evres},
  url = {https://www.bipm.org/documents/20126/2071204/JCGM_100_2008_E.pdf},
  note = {Available online: \url{https://www.bipm.org/documents/20126/2071204/JCGM_100_2008_E.pdf} (accessed on 29 May 2026).}
}

@misc{ISO18589_2023,
  author = {{International Organization for Standardization}},
  title = {ISO 18589-3:2023. Measurement of radioactivity in the environment -- Soil -- Part 3: Test method of gamma-emitting radionuclides using gamma-ray spectrometry},
  year = {2023},
  howpublished = {ISO, Geneva},
  url = {https://www.iso.org/standard/77059.html},
  note = {Available online: \url{https://www.iso.org/standard/77059.html} (accessed on 19 May 2026).}
}

@article{Kannan2002,
  author = {Kannan, V. and Rajan, M. P. and Iyengar, M. A. R. and Ramesh, R.},
  title = {Distribution of natural and anthropogenic radionuclides in soil and beach sand samples of Kalpakkam (India) using hyper pure germanium (HPGe) gamma ray spectrometry},
  journal = {Applied Radiation and Isotopes},
  year = {2002},
  volume = {57},
  number = {1},
  pages = {109--119},
  doi = {10.1016/S0969-8043(01)00262-7}
}

@book{Knoll2010,
  author = {Knoll, G. F.},
  title = {Radiation Detection and Measurement},
  edition = {4th},
  publisher = {Wiley},
  address = {Hoboken},
  year = {2010}
}

@article{Malanca1996,
  author = {Malanca, A. and Gaidolfi, L. and Pessina, V. and Dallara, G.},
  title = {Distribution of $^{226}$Ra, $^{232}$Th, and $^{40}$K in soils of Rio Grande do Norte (Brazil)},
  journal = {Journal of Environmental Radioactivity},
  year = {1996},
  volume = {30},
  number = {1},
  pages = {55--67},
  doi = {10.1016/0265-931X(95)00035-9}
}

@article{Mohanty2004,
  author = {Mohanty, A. K. and Sengupta, D. and Das, S. K. and Saha, S. K. and Van, K. V.},
  title = {Natural radioactivity and radiation exposure in the high background area at Chhatrapur beach placer deposit of Orissa, India},
  journal = {Journal of Environmental Radioactivity},
  year = {2004},
  volume = {75},
  number = {1},
  pages = {15--33},
  doi = {10.1016/j.jenvrad.2003.09.004}
}

@misc{NRAJapan2009,
  author = {{Nuclear Regulation Authority of Japan}},
  title = {Guideline for Ensuring Safety of Raw Materials and Products Containing Uranium or Thorium},
  year = {2009},
  howpublished = {Former MEXT guideline, Japan},
  url = {https://www.nra.go.jp/data/000034146.pdf},
  note = {Available online: \url{https://www.nra.go.jp/data/000034146.pdf} (accessed on 19 May 2026).}
}

@misc{NRC10CFR20,
  author = {{United States Nuclear Regulatory Commission}},
  title = {10 CFR Part 20 -- Standards for Protection Against Radiation},
  year = {2026},
  howpublished = {Electronic Code of Federal Regulations},
  url = {https://www.ecfr.gov/current/title-10/chapter-I/part-20},
  note = {Available online: \url{https://www.ecfr.gov/current/title-10/chapter-I/part-20} (accessed on 19 May 2026).}
}

@article{Papadopoulos2014,
  author = {Papadopoulos, A. and Christofides, G. and Koroneos, A. and Stoulos, S.},
  title = {Natural radioactivity distribution and gamma radiation exposure of beach sands from Sithonia Peninsula},
  journal = {Open Geosciences},
  year = {2014},
  volume = {6},
  number = {2},
  pages = {229--242},
  doi = {10.2478/s13533-012-0157-0}
}

@article{Reimann2005,
  author = {Reimann, C. and Filzmoser, P. and Garrett, R. G.},
  title = {Background and threshold: critical comparison of methods of determination},
  journal = {Science of the Total Environment},
  year = {2005},
  volume = {346},
  number = {1--3},
  pages = {1--16},
  doi = {10.1016/j.scitotenv.2004.11.023}
}

@article{Sidelnikova2016,
  author = {Sidelnikova, O. P. and Khorzova, L. I. and Sidyakin, P. A.},
  title = {Radiation-related hygienic assessment of construction materials in urbanized complexes in the Volgograd region},
  journal = {Spatium},
  year = {2016},
  volume = {36},
  pages = {46--54},
  doi = {10.2298/SPAT1636046S}
}

@misc{SNPA2018,
  author = {{Sistema Nazionale per la Protezione dell'Ambiente}},
  title = {Analisi granulometriche dei sedimenti marini. Linee guida SNPA 18/2018},
  year = {2018},
  howpublished = {SNPA, Rome},
  url = {https://www.snpambiente.it/wp-content/uploads/2018/12/LG_SNPA_18-2018_Analisi_granulometriche.pdf},
  note = {Available online: \url{https://www.snpambiente.it/wp-content/uploads/2018/12/LG_SNPA_18-2018_Analisi_granulometriche.pdf} (accessed on 19 May 2026).}
}

@misc{DLeg101_2020,
  author = {{Repubblica Italiana}},
  title = {Decreto Legislativo 31 luglio 2020, n. 101. Attuazione della direttiva 2013/59/Euratom, che stabilisce norme fondamentali di sicurezza relative alla protezione contro i pericoli derivanti dall'esposizione alle radiazioni ionizzanti},
  year = {2020},
  howpublished = {Gazzetta Ufficiale della Repubblica Italiana, Rome},
  url = {https://www.normattiva.it/uri-res/N2Ls?urn:nir:stato:decreto.legislativo:2020;101!vig=},
  note = {Available online: \url{https://www.normattiva.it/uri-res/N2Ls?urn:nir:stato:decreto.legislativo:2020;101!vig=} (accessed on 28 May 2026).}
}

@article{Trevisi2012,
  author = {Trevisi, R. and Risica, S. and D'Alessandro, M. and Paradiso, D. and Nuccetelli, C.},
  title = {Natural radioactivity in building materials in the European Union: a database and an estimate of radiological significance},
  journal = {Journal of Environmental Radioactivity},
  year = {2012},
  volume = {105},
  pages = {11--20},
  doi = {10.1016/j.jenvrad.2011.10.001}
}

@article{Trevisi2023,
  author = {Trevisi, R. and Ampollini, M. and Bogi, A. and Bucci, S. and Caldognetto, E. and La Verde, G. and Leonardi, F. and Luzzi, L. and Nuccetelli, C. and Peroni, I. and Picciolo, F. and Pratesi, G. and Trotti, F. and Ugolini, R. and Venoso, G. and Pugliese, M.},
  title = {Radiological Protection in Industries Involving NORM: A (Graded) Methodological Approach to Characterize the Exposure Situations},
  journal = {Atmosphere},
  year = {2023},
  volume = {14},
  number = {4},
  pages = {635},
  doi = {10.3390/atmos14040635}
}

@misc{UNSCEAR2000,
  author = {{United Nations Scientific Committee on the Effects of Atomic Radiation}},
  title = {Sources and Effects of Ionizing Radiation. UNSCEAR 2000 Report to the General Assembly, with Scientific Annexes, Volume I, Annex B: Exposures from natural radiation sources},
  year = {2000},
  howpublished = {United Nations, New York},
  url = {https://www.unscear.org/unscear/uploads/documents/publications/UNSCEAR_2000_Annex-B.pdf},
  note = {Available online: \url{https://www.unscear.org/unscear/uploads/documents/publications/UNSCEAR_2000_Annex-B.pdf} (accessed on 19 May 2026).}
}

@article{Vassas2006,
  author = {Vassas, C. and Pourcelot, L. and Vella, C. and Carp\'ena, J. and Pupin, J.-P. and Bouisset, P. and Guillot, L.},
  title = {Mechanisms of enrichment of natural radioactivity along the beaches of the Camargue, France},
  journal = {Journal of Environmental Radioactivity},
  year = {2006},
  volume = {91},
  number = {3},
  pages = {146--159},
  doi = {10.1016/j.jenvrad.2006.09.002}
}

@article{Veiga2006,
  author = {Veiga, R. and Sanches, N. and Anjos, R. M. and Macario, K. and Bastos, J. and Iguatemy, M. and Aguiar, J. G. and Santos, A. M. A. and Mosquera, B. and Carvalho, C. and Baptista Filho, M. and Umisedo, N. K.},
  title = {Measurement of natural radioactivity in Brazilian beach sands},
  journal = {Radiation Measurements},
  year = {2006},
  volume = {41},
  number = {2},
  pages = {189--196},
  doi = {10.1016/j.radmeas.2005.05.001}
}

@article{Nabil2024,
  author = {Nabil, I. M. and El-Samrah, M. G. and Sayed, A. F. E. and others},
  title = {Radionuclides distribution and radiation hazards assessment of black sand separation plant's minerals: a case study},
  journal = {Scientific Reports},
  year = {2024},
  volume = {14},
  pages = {5241},
  doi = {10.1038/s41598-024-55633-1}
}

@misc{EPA2002G5S,
  author = {{United States Environmental Protection Agency}},
  title = {Guidance on Choosing a Sampling Design for Environmental Data Collection for Use in Developing a Quality Assurance Project Plan. EPA QA/G-5S, EPA/240/R-02/005},
  year = {2002},
  howpublished = {U.S. Environmental Protection Agency, Office of Environmental Information, Washington, DC},
  url = {https://www.epa.gov/sites/default/files/2015-06/documents/g5s-final.pdf},
  note = {Available online: \url{https://www.epa.gov/sites/default/files/2015-06/documents/g5s-final.pdf} (accessed on 20 May 2026).}
}

@misc{EPA2006DQO,
  author = {{United States Environmental Protection Agency}},
  title = {Guidance on Systematic Planning Using the Data Quality Objectives Process. EPA QA/G-4, EPA/240/B-06/001},
  year = {2006},
  howpublished = {U.S. Environmental Protection Agency, Office of Environmental Information, Washington, DC},
  url = {https://www.epa.gov/sites/default/files/2015-06/documents/g4-final.pdf},
  note = {Available online: \url{https://www.epa.gov/sites/default/files/2015-06/documents/g4-final.pdf} (accessed on 28 May 2026).}
}

@article{Mercier2009,
  author = {Mercier, J.-F. and Tracy, B. L. and d'Amours, R. and Chagnon, F. and Hoffman, I. and Korpach, E. P. and Johnson, S. and Ungar, R. K.},
  title = {Increased environmental gamma-ray dose rate during precipitation: a strong correlation with contributing air mass},
  journal = {Journal of Environmental Radioactivity},
  year = {2009},
  volume = {100},
  number = {7},
  pages = {527--533},
  doi = {10.1016/j.jenvrad.2009.03.002}
}

@article{Gallagher2016,
  author = {Gallagher, E. and Wadman, H. and McNinch, J. and Reniers, A. and Koktas, M.},
  title = {A conceptual model for spatial grain size variability on the surface of and within beaches},
  journal = {Journal of Marine Science and Engineering},
  year = {2016},
  volume = {4},
  number = {2},
  pages = {38},
  doi = {10.3390/jmse4020038}
}

@article{ArriolaVelasquez2024,
  author = {Arriola-Vel\'{a}squez, A. C. and Tejera, A. and Alonso, I. and C\'{a}mara, F. and Cantaluppi, M. and Alonso, H. and Miquel-Armengol, N. and Rubiano, J. G. and Martel, P.},
  title = {Natural radionuclides as tracers of coastal sediment dynamics in El Confital Bay (Spain): spatial distribution and relationships with sediment characteristics},
  journal = {CATENA},
  year = {2024},
  volume = {235},
  pages = {107672},
  doi = {10.1016/j.catena.2023.107672}
}

@article{Seddeek2005,
  author = {Seddeek, M. K. and Badran, H. M. and Sharshar, T. and Elnimr, T.},
  title = {Characteristics, spatial distribution and vertical profile of gamma-ray emitting radionuclides in the coastal environment of North Sinai},
  journal = {Journal of Environmental Radioactivity},
  year = {2005},
  volume = {84},
  number = {1},
  pages = {21--50},
  doi = {10.1016/j.jenvrad.2005.03.005}
}

@article{Shetty2011,
  author = {Shetty, P. K. and Narayana, Y. and Rajashekara, K. M.},
  title = {Depth profile study of natural radionuclides in the environment of coastal Kerala},
  journal = {Journal of Radioanalytical and Nuclear Chemistry},
  year = {2011},
  volume = {290},
  number = {1},
  pages = {159--163},
  doi = {10.1007/s10967-011-1173-0}
}

@article{Thummerer1998,
  author = {Thummerer, S. and Jacob, P.},
  title = {Determination of depth distributions of natural radionuclides with in situ gamma-ray spectrometry},
  journal = {Nuclear Instruments and Methods in Physics Research Section A: Accelerators, Spectrometers, Detectors and Associated Equipment},
  year = {1998},
  volume = {416},
  number = {1},
  pages = {161--178},
  doi = {10.1016/S0168-9002(98)00636-6}
}

@misc{IAEA2003TECDOC1363,
  author = {{International Atomic Energy Agency}},
  title = {Guidelines for radioelement mapping using gamma ray spectrometry data. IAEA-TECDOC-1363},
  year = {2003},
  howpublished = {International Atomic Energy Agency, Vienna},
  url = {https://www-pub.iaea.org/MTCD/Publications/PDF/te_1363_web.pdf},
  note = {Available online: \url{https://www-pub.iaea.org/MTCD/Publications/PDF/te_1363_web.pdf} (accessed on 20 May 2026).}
}

@misc{IAEATECDOC1360,
  author = {{International Atomic Energy Agency}},
  title = {Collection and preparation of bottom sediment samples for analysis of radionuclides and trace elements. IAEA-TECDOC-1360},
  year = {2003},
  howpublished = {International Atomic Energy Agency, Vienna},
  url = {https://www-pub.iaea.org/MTCD/Publications/PDF/te_1360_web.pdf},
  note = {Available online: \url{https://www-pub.iaea.org/MTCD/Publications/PDF/te_1360_web.pdf} (accessed on 20 May 2026).}
}

@article{VanIjzendoorn2023,
  author = {van IJzendoorn, C. O. and Hallin, C. and Cohn, N. and Reniers, A. J. H. M. and de Vries, S.},
  title = {Novel sediment sampling method provides new insights into vertical grain size variability due to marine and aeolian beach processes},
  journal = {Earth Surface Processes and Landforms},
  year = {2023},
  volume = {48},
  number = {4},
  pages = {782--800},
  doi = {10.1002/esp.5518}
}

@article{Lamy2024,
  author = {Lamy, A. and Robin, N. and Smyth, T. A. G. and Hesp, P. A. and Rene, C. and Feyssat, P. and Raynal, O. and Hebert, B.},
  title = {Impact of temporal beach grain size variability on aeolian sediment transport and topographic evolution in a microtidal environment},
  journal = {Geomorphology},
  year = {2024},
  volume = {453},
  pages = {109126},
  doi = {10.1016/j.geomorph.2024.109126}
}

@article{DeGroot2009,
  author = {de Groot, A. V. and van der Graaf, E. R. and de Meijer, R. J. and Maucec, M.},
  title = {Sensitivity of in-situ gamma-ray spectra to soil density and water content},
  journal = {Nuclear Instruments and Methods in Physics Research Section A: Accelerators, Spectrometers, Detectors and Associated Equipment},
  year = {2009},
  volume = {600},
  number = {2},
  pages = {519--523},
  doi = {10.1016/j.nima.2008.12.003}
}

@misc{Durridge2025Manuals,
  author = {{DURRIDGE}},
  title = {Product Manuals: RAD7 User Manual and Accessories},
  year = {2025},
  howpublished = {DURRIDGE Scientific Research, Bedford, Massachusetts},
  url = {https://durridge.com/support/product-manuals/},
  note = {Available online: \url{https://durridge.com/support/product-manuals/} (accessed on 20 May 2026).}
}

@misc{Durridge2025RAD7,
  author = {{DURRIDGE}},
  title = {RAD7 Radon Detector},
  year = {2025},
  howpublished = {DURRIDGE Scientific Research product documentation},
  url = {https://durridge.com/products/rad7-radon-detector/},
  note = {Available online: \url{https://durridge.com/products/rad7-radon-detector/} (accessed on 20 May 2026).}
}

@misc{IAEA2017AQ49,
  author = {{International Atomic Energy Agency}},
  title = {In Situ Analytical Characterization of Contaminated Sites Using Nuclear Spectrometry Techniques},
  year = {2017},
  howpublished = {IAEA Analytical Quality in Nuclear Applications Series No. 49, International Atomic Energy Agency, Vienna},
  url = {https://www-pub.iaea.org/MTCD/Publications/PDF/AQ-49_web.pdf},
  note = {Available online: \url{https://www-pub.iaea.org/MTCD/Publications/PDF/AQ-49_web.pdf} (accessed on 20 May 2026).}
}

@article{Nuccetelli2008,
  author = {Nuccetelli, C.},
  title = {In situ gamma spectroscopy in environmental research and monitoring},
  journal = {Applied Radiation and Isotopes},
  year = {2008},
  volume = {66},
  number = {11},
  pages = {1615--1618},
  doi = {10.1016/j.apradiso.2007.10.019}
}

@misc{MARLAP2004Ch10,
  author = {{MARLAP}},
  title = {Multi-Agency Radiological Laboratory Analytical Protocols Manual (MARLAP), Volume II, Chapter 10: Field and Sampling Issues that Affect Laboratory Measurements},
  year = {2004},
  howpublished = {EPA 402-B-04-001B, Washington, DC},
  url = {https://www.epa.gov/sites/default/files/2015-05/documents/402-b-04-001b-10-final.pdf},
  note = {Available online: \url{https://www.epa.gov/sites/default/files/2015-05/documents/402-b-04-001b-10-final.pdf} (accessed on 20 May 2026).}
}

@misc{MARLAP2004Ch11,
  author = {{MARLAP}},
  title = {Multi-Agency Radiological Laboratory Analytical Protocols Manual (MARLAP), Volume II, Chapter 11: Sample Receipt, Inspection and Tracking},
  year = {2004},
  howpublished = {EPA 402-B-04-001B, Washington, DC},
  url = {https://www.epa.gov/sites/default/files/2015-05/documents/402-b-04-001b-11-final.pdf},
  note = {Available online: \url{https://www.epa.gov/sites/default/files/2015-05/documents/402-b-04-001b-11-final.pdf} (accessed on 20 May 2026).}
}

@misc{MARLAP2004Ch12,
  author = {{MARLAP}},
  title = {Multi-Agency Radiological Laboratory Analytical Protocols Manual (MARLAP), Volume II, Chapter 12: Laboratory Sample Preparation},
  year = {2004},
  howpublished = {EPA 402-B-04-001B, Washington, DC},
  url = {https://www.epa.gov/sites/default/files/2015-05/documents/402-b-04-001b-12-final.pdf},
  note = {Available online: \url{https://www.epa.gov/sites/default/files/2015-05/documents/402-b-04-001b-12-final.pdf} (accessed on 20 May 2026).}
}

@misc{JapanGammaEmergency2022,
  author = {{Nuclear Regulation Authority of Japan}},
  title = {Preparation of Samples for Gamma-ray Spectrometry in Emergencies},
  year = {2022},
  howpublished = {Environmental Radioactivity Database, Radioactivity Measurement Series No. 24, Japan},
  url = {https://www.envraddb.go.jp/en/wp-content/uploads/sites/3/2020/12/No.24_E.pdf},
  note = {Available online: \url{https://www.envraddb.go.jp/en/wp-content/uploads/sites/3/2020/12/No.24_E.pdf} (accessed on 20 May 2026).}
}

@misc{GermanMSEDI2020,
  author = {{Federal Ministry for the Environment, Nature Conservation and Nuclear Safety}},
  title = {Procedure for determining the specific activities of radionuclides in marine sediment and suspended particulate matter by gamma spectrometry. D-gamma-SPEKT-MSEDI-01},
  year = {2020},
  howpublished = {Procedures Manual for Monitoring of Radioactive Substances in the Environment and of External Radiation, Germany},
  url = {https://www.bundesumweltministerium.de/fileadmin/Daten_BMU/Download_PDF/Strahlenschutz/d_gamma_spekt_msedi_01_v2020_03_en_bf.pdf},
  note = {Available online: \url{https://www.bundesumweltministerium.de/fileadmin/Daten_BMU/Download_PDF/Strahlenschutz/d_gamma_spekt_msedi_01_v2020_03_en_bf.pdf} (accessed on 20 May 2026).}
}

@misc{IAEA2013TRS474,
  author = {{International Atomic Energy Agency}},
  title = {Measurement and Calculation of Radon Releases from NORM Residues. Technical Reports Series No. 474},
  year = {2013},
  howpublished = {International Atomic Energy Agency, Vienna},
  url = {https://www-pub.iaea.org/MTCD/Publications/PDF/trs474_webfile.pdf},
  note = {Available online: \url{https://www-pub.iaea.org/MTCD/Publications/PDF/trs474_webfile.pdf} (accessed on 20 May 2026).}
}

@article{Wentworth1922,
  author = {Wentworth, C. K.},
  title = {A scale of grade and class terms for clastic sediments},
  journal = {Journal of Geology},
  year = {1922},
  volume = {30},
  number = {5},
  pages = {377--392},
  doi = {10.1086/622910}
}

@article{WrightShort1984,
  author = {Wright, L. D. and Short, A. D.},
  title = {Morphodynamic variability of surf zones and beaches: a synthesis},
  journal = {Marine Geology},
  year = {1984},
  volume = {56},
  number = {1--4},
  pages = {93--118},
  doi = {10.1016/0025-3227(84)90008-2}
}

@book{MasselinkHughes2014,
  author = {Masselink, G. and Hughes, M. G. and Knight, J.},
  title = {Introduction to Coastal Processes and Geomorphology},
  edition = {2nd},
  publisher = {Routledge},
  address = {London},
  year = {2014},
  doi = {10.4324/9780203785461}
}

@book{Komar1998,
  author = {Komar, P. D.},
  title = {Beach Processes and Sedimentation},
  edition = {2nd},
  publisher = {Prentice Hall},
  address = {Upper Saddle River},
  year = {1998}
}

@book{Boggs2011,
  author = {Boggs, S.},
  title = {Principles of Sedimentology and Stratigraphy},
  edition = {5th},
  publisher = {Pearson},
  address = {Upper Saddle River},
  year = {2011}
}

@book{Bagnold1941,
  author = {Bagnold, R. A.},
  title = {The Physics of Blown Sand and Desert Dunes},
  publisher = {Methuen},
  address = {London},
  year = {1941}
}

@article{McLarenBowles1985,
  author = {McLaren, P. and Bowles, D.},
  title = {The effects of sediment transport on grain-size distributions},
  journal = {Journal of Sedimentary Petrology},
  year = {1985},
  volume = {55},
  number = {4},
  pages = {457--470},
  doi = {10.1306/212F86FC-2B24-11D7-8648000102C1865D}
}

@article{Friedman1961,
  author = {Friedman, G. M.},
  title = {Distinction between dune, beach, and river sands from their textural characteristics},
  journal = {Journal of Sedimentary Petrology},
  year = {1961},
  volume = {31},
  number = {4},
  pages = {514--529},
  doi = {10.1306/74D70BCD-2B21-11D7-8648000102C1865D}
}

@book{Gilbert1987,
  author = {Gilbert, R. O.},
  title = {Statistical Methods for Environmental Pollution Monitoring},
  publisher = {Van Nostrand Reinhold},
  address = {New York},
  year = {1987}
}

@book{GelmanHill2007,
  author = {Gelman, A. and Hill, J.},
  title = {Data Analysis Using Regression and Multilevel/Hierarchical Models},
  publisher = {Cambridge University Press},
  address = {Cambridge},
  year = {2007}
}

@misc{ISO5667_19_2004,
  author = {{International Organization for Standardization}},
  title = {{ISO 5667-19:2004. Water quality -- Sampling -- Part 19: Guidance on sampling of marine sediments}},
  year = {2004},
  organization = {International Organization for Standardization},
  address = {Geneva, Switzerland},
  note = {International Standard. Available online: \url{https://www.iso.org/standard/32349.html} (accessed on 28 May 2026).},
  url = {https://www.iso.org/standard/32349.html}
}

@book{Gy1998,
  author = {Gy, Pierre M.},
  title = {Sampling for Analytical Purposes},
  publisher = {John Wiley and Sons},
  address = {Chichester, UK},
  year = {1998}
}

@article{BeretkaMathew1985,
  author = {Beretka, J. and Mathew, P. J.},
  title = {Natural Radioactivity of Australian Building Materials, Industrial Wastes and By-Products},
  journal = {Health Physics},
  year = {1985},
  volume = {48},
  number = {1},
  pages = {87--95},
  doi = {10.1097/00004032-198501000-00007}
}

@misc{EPA2000SSGRad,
  author = {{United States Environmental Protection Agency}},
  title = {Soil Screening Guidance for Radionuclides: Technical Background Document},
  year = {2000},
  howpublished = {EPA/540-R-00-006, Office of Emergency and Remedial Response, Washington, DC},
  url = {https://rais.ornl.gov/documents/SSG_rad_technical.pdf},
  note = {Available online: \url{https://rais.ornl.gov/documents/SSG_rad_technical.pdf} (accessed on 27 May 2026).}
}

@article{ICRP2013Pub119,
  author = {Eckerman, K. and Harrison, J. and Menzel, H.-G. and Clement, C. H.},
  title = {{ICRP Publication 119: Compendium of Dose Coefficients Based on ICRP Publication 60}},
  journal = {Annals of the ICRP},
  year = {2012},
  volume = {41},
  number = {Supplement 1},
  pages = {1--130},
  doi = {10.1016/j.icrp.2012.06.038}
}


@misc{EPA2017EFHSoilDust,
  author = {{United States Environmental Protection Agency}},
  title = {Exposure Factors Handbook: 2011 Edition, Chapter 5 Update: Soil and Dust Ingestion},
  year = {2017},
  howpublished = {EPA/600/R-17/384F, National Center for Environmental Assessment, Washington, DC},
  url = {https://www.epa.gov/sites/production/files/2018-01/documents/efh-chapter05_2017.pdf},
  note = {Available online: \url{https://www.epa.gov/sites/production/files/2018-01/documents/efh-chapter05_2017.pdf} (accessed on 27 May 2026).}
}

@misc{ATSDR2018SedimentIngestion,
  author = {{Agency for Toxic Substances and Disease Registry}},
  title = {Exposure Dose Guidance for Soil and Sediment Ingestion},
  year = {2018},
  howpublished = {ATSDR Public Health Assessment Guidance Manual, U.S. Department of Health and Human Services},
  url = {https://www.atsdr.cdc.gov/pha-guidance/resources/ATSDR-EDG-Soil-Sediment-Ingestion-508.pdf},
  note = {Available online: \url{https://www.atsdr.cdc.gov/pha-guidance/resources/ATSDR-EDG-Soil-Sediment-Ingestion-508.pdf} (accessed on 27 May 2026).}
}

@misc{IAEA2011SRS68,
  author = {{International Atomic Energy Agency}},
  title = {Radiation Protection and NORM Residue Management in the Production of Rare Earths from Thorium Containing Minerals},
  year = {2011},
  howpublished = {IAEA Safety Reports Series No. 68, International Atomic Energy Agency, Vienna},
  url = {https://www-pub.iaea.org/MTCD/Publications/PDF/Pub1512_web.pdf},
  note = {Available online: \url{https://www-pub.iaea.org/MTCD/Publications/PDF/Pub1512_web.pdf} (accessed on 27 May 2026).}
}

@misc{PHE2019Resuspension,
  author = {{Public Health England}},
  title = {Estimation of Radiation Doses from Inhalation of Resuspended Materials in Emergencies},
  year = {2019},
  howpublished = {PHE-CRCE-047, Centre for Radiation, Chemical and Environmental Hazards},
  url = {https://assets.publishing.service.gov.uk/media/5cc85fc1ed915d5dc4371963/PHE_CRCE_047_Resuspension.pdf},
  note = {Available online: \url{https://assets.publishing.service.gov.uk/media/5cc85fc1ed915d5dc4371963/PHE_CRCE_047_Resuspension.pdf} (accessed on 27 May 2026).}
}

@article{Whicker2021,
  author = {Whicker, Jeffrey J. and Breshears, David D. and McNaughton, Michael and Chastenet de Gery, Mary Jo and Bullock, Christine},
  title = {Radionuclide resuspension across ecosystems and environmental disturbances},
  journal = {Journal of Environmental Radioactivity},
  year = {2021},
  volume = {233},
  pages = {106586},
  doi = {10.1016/j.jenvrad.2021.106586}
}

@misc{ISO7708_1995,
  author = {{International Organization for Standardization}},
  title = {{ISO 7708:1995. Air quality -- Particle size fraction definitions for health-related sampling}},
  year = {1995},
  organization = {International Organization for Standardization},
  address = {Geneva, Switzerland},
  note = {International Standard. Available online: \url{https://www.iso.org/standard/14534.html} (accessed on 28 May 2026).},
  url = {https://www.iso.org/standard/14534.html}
}

@misc{EN15051_2_2025,
  author = {{European Committee for Standardization}},
  title = {{EN 15051-2:2025. Workplace exposure -- Measurement of the dustiness of bulk materials -- Part 2: Rotating drum method}},
  year = {2025},
  organization = {European Committee for Standardization},
  note = {European Standard}
}

@misc{EPAAP42WindErosion,
  author = {{United States Environmental Protection Agency}},
  title = {{AP-42, Chapter 13.2.5: Industrial Wind Erosion}},
  year = {1995},
  organization = {United States Environmental Protection Agency},
  url = {https://gaftp.epa.gov/ap42/ch13/s025/final/c13s025_jan1995.pdf},
  note = {Compilation of Air Pollutant Emission Factors. Available online: \url{https://gaftp.epa.gov/ap42/ch13/s025/final/c13s025_jan1995.pdf} (accessed on 28 May 2026).}
}

@article{Kaminski2024Resuspension,
  author = {Kaminski, Michael D. and Daiyega, Nico and Magnuson, Matthew},
  title = {A Review of the Resuspension of Radioactively Contaminated Particles by Vehicle and Pedestrian Traffic---Current Theory, Practice, Gaps, and Needs},
  journal = {Health Physics},
  year = {2024},
  volume = {126},
  number = {4},
  doi = {10.1097/HP.0000000000001797}
}

@misc{ICRP1994Pub66,
  author = {{International Commission on Radiological Protection}},
  title = {{Human Respiratory Tract Model for Radiological Protection. ICRP Publication 66}},
  year = {1994},
  howpublished = {Annals of the ICRP 24(1--3)},
  publisher = {Pergamon Press},
  address = {Oxford, UK},
  doi = {10.1016/0146-6453(94)90018-3},
  url = {https://www.icrp.org/publication.asp?id=icrp+publication+66},
  note = {Available online: \url{https://www.icrp.org/publication.asp?id=icrp+publication+66} (accessed on 28 May 2026).}
}
@article{ShaoLu2000,
  author = {Shao, Yaping and Lu, Hua},
  title = {A simple expression for wind erosion threshold friction velocity},
  journal = {Journal of Geophysical Research: Atmospheres},
  year = {2000},
  volume = {105},
  number = {D17},
  pages = {22437--22443},
  doi = {10.1029/2000JD900304}
}

@article{Kok2012,
  author = {Kok, Jasper F. and Parteli, Eric J. R. and Michaels, Timothy I. and Bou Karam, Diana},
  title = {The physics of wind-blown sand and dust},
  journal = {Reports on Progress in Physics},
  year = {2012},
  volume = {75},
  number = {10},
  pages = {106901},
  doi = {10.1088/0034-4885/75/10/106901}
}

@article{Webb2020WindErosion,
  author = {Webb, Nicholas P. and Kachergis, Emily and Miller, Scott W. and McCord, Sarah E. and Bestelmeyer, Brandon T. and Brown, Joel R. and Chappell, Adrian and Edwards, Brandon L. and Herrick, Jeffrey E. and Karl, Jason W. and Leys, John F. and Metz, Laurie J. and Smarik, Stephanie and Tatarko, John and Van Zee, Justin W. and Zwicke, Greg},
  title = {Indicators and benchmarks for wind erosion monitoring, assessment and management},
  journal = {Ecological Indicators},
  year = {2020},
  volume = {110},
  pages = {105881},
  doi = {10.1016/j.ecolind.2019.105881}
}


@book{Helsel2012,
  author = {Helsel, Dennis R.},
  title = {Statistics for Censored Environmental Data Using Minitab and R},
  edition = {2nd},
  publisher = {John Wiley \& Sons},
  address = {Hoboken, NJ, USA},
  year = {2012},
  doi = {10.1002/9781118162729}
}

@book{PawlowskyGlahn2015,
  author    = {Pawlowsky-Glahn, Vera and Egozcue, Juan Jos\'e and Tolosana-Delgado, Raimon},
  title     = {Modeling and Analysis of Compositional Data},
  publisher = {John Wiley \& Sons},
  address   = {Chichester, UK},
  year      = {2015},
  doi       = {10.1002/9781119003144}
}
