# Supplementary material for: RadSed-INT: A Scenario-Aware Protocol for Radioactivity Assessment in Dynamic Beach Sediments
Source: Toxics. 2026 Jul 3;14(7):590. doi: 10.3390/toxics14070590 (PMC13417626; doi:10.3390/toxics14070590)
Supplement: Supplementary file 1 [file toxics-14-00590-s001.zip › RadSed_INT_closure_example.csv]

fraction	w_i	u_w_i	C_ij_Bqkg	u_C_ij_Bqkg
<63 um	0.10	0.005	220	20
63-125 um	0.20	0.008	120	10
125-250 um	0.35	0.010	90	8
250-500 um	0.25	0.009	70	7
500-2000 um	0.10	0.005	50	6
