# Supplementary material for: RadSed-INT: A Scenario-Aware Protocol for Radioactivity Assessment in Dynamic Beach Sediments
Source: Toxics. 2026 Jul 3;14(7):590. doi: 10.3390/toxics14070590 (PMC13417626; doi:10.3390/toxics14070590)
Supplement: Supplementary file 1 [file toxics-14-00590-s001.zip › RadSed_INT_mass_closure_template.py]

#!/usr/bin/env python3
"""Minimal RadSed-INT bulk--fraction mass-closure calculator.

Input CSV columns:
  fraction,w_i,u_w_i,C_ij_Bqkg,u_C_ij_Bqkg

The example uses the diagonal uncertainty approximation. If calibration,
density, dry-mass normalization or mass-fraction constraints introduce shared
uncertainty components, the covariance-aware form in the manuscript should be
used instead.
"""
from __future__ import annotations
import csv
import math
import sys
from pathlib import Path


def read_rows(path: Path):
    with path.open(newline='', encoding='utf-8') as f:
        for row in csv.DictReader(f):
            yield {
                'fraction': row['fraction'],
                'w': float(row['w_i']),
                'uw': float(row['u_w_i']),
                'C': float(row['C_ij_Bqkg']),
                'uC': float(row['u_C_ij_Bqkg']),
            }


def main(argv: list[str]) -> int:
    if len(argv) < 2:
        print('Usage: RadSed_INT_mass_closure_template.py fractions.csv [C_bulk_meas u_C_bulk_meas]')
        return 2
    rows = list(read_rows(Path(argv[1])))
    c_pred = sum(r['w'] * r['C'] for r in rows)
    # Diagonal approximation: var(sum w_i C_i) = sum[(C_i u(w_i))^2 + (w_i u(C_i))^2]
    var_pred = sum((r['C'] * r['uw'])**2 + (r['w'] * r['uC'])**2 for r in rows)
    u_pred = math.sqrt(var_pred)
    print(f'Mass sum = {sum(r["w"] for r in rows):.6f}')
    print(f'C_pred = {c_pred:.3f} Bq kg^-1')
    print(f'u(C_pred), diagonal = {u_pred:.3f} Bq kg^-1')
    if len(argv) >= 4:
        c_meas = float(argv[2])
        u_meas = float(argv[3])
        z = (c_meas - c_pred) / math.sqrt(u_meas**2 + u_pred**2)
        print(f'C_meas = {c_meas:.3f} +/- {u_meas:.3f} Bq kg^-1')
        print(f'Z_closure, no covariance = {z:.3f}')
    return 0


if __name__ == '__main__':
    raise SystemExit(main(sys.argv))
